# Supplementary material for: Dialysis Patients Respond Adequately to Influenza Vaccination Irrespective of Dialysis Modality and Chronic Inflammation
Source: J Clin Med. 2023 Sep 26;12(19):6205. doi: 10.3390/jcm12196205 (PMC10573409; doi:10.3390/jcm12196205)
Supplement: Supplementary file 1 [file jcm-12-06205-s001.zip]

Archive with 1 entries (1 files):
- jcm-2610945-supplementary.pdf
